# Supplementary material for: HIV infection drives proinflammatory adipocyte differentiation in an in vitro model and reveals a new inflammatory pathway
Source: Front Cell Infect Microbiol. 2025 Jul 17;15:1627963. doi: 10.3389/fcimb.2025.1627963 (PMC12310648; doi:10.3389/fcimb.2025.1627963)
Supplement: Supplementary file 1 [file Presentation1.zip]

Archive with 2 entries (2 files):
- Suplem Figure 1.tiff
- Supplementary Figure 1 legend.docx
